# Supplementary material for: The Role of the RecFOR Complex in Genome Stability
Source: Int J Mol Sci. 2025 Jun 6;26(12):5441. doi: 10.3390/ijms26125441 (PMC12192639; doi:10.3390/ijms26125441)
Supplement: Supplementary file 1 [file ijms-26-05441-s001.zip]

Archive with 1 entries (1 files):
- ijms-3654731-supplementary.pdf
